# Supplementary material for: Natural Halloysite-Templated Synthesis of Highly Graphitic Boron-Doped Hollow Carbon Nanocapsule Webs
Source: Nanomaterials (Basel). 2022 Jul 9;12(14):2352. doi: 10.3390/nano12142352 (PMC9316536; doi:10.3390/nano12142352)
Supplement: Supplementary file 1 [file nanomaterials-12-02352-s001.zip]

Archive with 1 entries (1 files):
- nanomaterials-1800815-supplementary.pdf
